# Supplementary material for: MicroRNA-135a Modulates Hepatitis C Virus Genome Replication through Downregulation of Host Antiviral Factors
Source: Virol Sin. 2018 Nov 19;34(2):197–210. doi: 10.1007/s12250-018-0055-9 (PMC6513812; doi:10.1007/s12250-018-0055-9)
Supplement: Supplementary file 1 — Supplementary Table S1 HCV host dependencies cross miR-135a targets (XLSX 47 kb) [file 12250_2018_55_MOESM1_ESM.xlsx]

## Sheet: Sheet1
hsa-miR-135a putative targets*	Validated by in-depth function studies**?	Interacting HCV life cycle stages	Potential phenotype-specific targets
CXCL12	Validated	RNA Replication	Yes
APC2	Screen hit, not validated
ARHGEF7	Screen hit, not validated
C2orf88	Screen hit, not validated
C7orf41	Screen hit, not validated
CCPG1	Screen hit, not validated
CLSTN1	Screen hit, not validated
DDX3X	Validated	Entry; RNA Replication; Assembly
DDX6	Validated	RNA Replication
EMID2	Screen hit, not validated
G3BP1	Validated	RNA Replication; Assembly
HIPK3	Validated	Assembly/Secretion
HNRNPA1	Reported in literature (hnRNAP-A1)
KCTD14	Screen hit, not validated
LDLR	Validated	RNA Replication
MAP4	Validated	Entry
MYD88	Validated	RNA Replication	Yes
NPAT	Validated	RNA Replication
PATL1	Reported in literature
PELI1	Screen hit, not validated
PPIA	Validated	RNA Replication
PPTC7	Screen hit, not validated
RGPD5	Screen hit, not validated
RIPK2	Validated	IRES-mediated Translation & RNA Replication	Yes
ROCK2	Validated	Entry; RNA Replication
SMAD5	Screen hit, not validated
SMURF2	Screen hit, not validated
TBC1D20	Reported in literature
TFAP2A	Screen hit, not validated
TGFBR1	Validated	RNA Replication	Yes
TMEM135	Screen hit, not validated
USP42	Screen hit, not validated
WDR43	Screen hit, not validated
* List of HCV dependency factors which are also predicted miR-135a targets by bioinformatics analyses through both TargetScan and miRanda.
(Green) Proviral. (Red) Antiviral.
** Li et al., 2014 PLoS Pathog
